# Supplementary material for: Late Gestation Maternal Feed Restriction Decreases Microbial Diversity of the Placenta While Mineral Supplementation Improves Richness of the Fetal Gut Microbiome in Cattle
Source: Animals (Basel). 2021 Jul 27;11(8):2219. doi: 10.3390/ani11082219 (PMC8388467; doi:10.3390/ani11082219)
Supplement: Supplementary file 1 [file animals-11-02219-s001.zip]

Archive with 1 entries (1 files):
- animals-1299374-supplementary.pdf
